# Supplementary material for: Association between childhood family structure and health-related quality of life at middle age: A longitudinal study of Northern Finland Birth Cohort 1966
Source: Scand J Public Health. 2024 Aug 6;53(8):836–43. doi: 10.1177/14034948241260765 (PMC12619844; doi:10.1177/14034948241260765)
Supplement: sj-xlsx-1-sjp-10.1177_14034948241260765 – Supplemental material for Association between childhood family structure and health-related quality of life at middle age: A longitudinal study of Northern Finland Birth Cohort 1966 [file sj-xlsx-1-sjp-10.1177_14034948241260765.xlsx]

## Sheet: Taul1
Supplement 1. Representativeness of study sample (n=6375)
	Participants (n=6375)		Non-participants (n=5856)		P-value
	n	%	n	%
Sex
Men	2878	45.1	3387	57.9	<0.001
Women	3497	54.9	2467	42.1
Mother's educational status
0-4 years	551	8.8	542	9.6	<0.001
5-8 years	3485	55.7	3417	60.3
≥ 9 years	2220	35.5	1707	30.1
Mother's occupational status
No occupation	1856	29.9	1902	33.6	<0.001
Low social class	2695	43.4	2406	42.5
High social class	1661	26.7	1347	23.8
Data are presented as number and percentage of the study sample and the rest of cohort members. The p-value presents the differences between the groups. Differences between the study groups' characteristics were evaluated through crosstabulation (using Pearson’s Chi Square test). Data was collected through postal questionnaires completed by the cohort members’ mothers during pregnancy, sex (femal…
